# Supplementary material for: TspanC8 tetraspanins differentially regulate the cleavage of ADAM10 substrates, Notch activation and ADAM10 membrane compartmentalization
Source: Cell Mol Life Sci. 2015 Dec 19;73(9):1895–915. doi: 10.1007/s00018-015-2111-z (PMC4819958; doi:10.1007/s00018-015-2111-z)
Supplement: Supplementary file 1 — Supplementary Table 1: full list of plasma membrane associated integral proteins co-immunoprecipitated with CD9, Tspan5 or Tspan15 The table show the integral proteins known to be present at the plasma membrane and co-immunoprecipitated with a CD9 mAb from U2OS-N1 cells, or with GFP-tagged CD9, Tspan5 or Tspan15 using GFP trap beads, from cells transfected with the respective tetraspanin. The subcellular location is provided by uniprot. The other columns correspond to the results of protein identification performed using proteome discoverer: score, number of unique peptides, area (relative abundance), total number of peptides corresponding to the protein, number of PSM (peptide-spectrum match). Supplementary Table 2: Comparison of ADAM10 ADC and distribution of the different modes of diffusion at the cell periphery or center (XLSX 36 kb) [file 18_2015_2111_MOESM1_ESM.xlsx]

## Sheet: CD9
			IP TS9					IP GFP Trap
Protein names	Gene names	Subcellular location (Uniprot)	Score	# Unique Peptides	Area	# Peptides	# PSMs	Score	# Unique Peptides	Area	# Peptides	# PSMs
CD9 antigen	CD9	Membrane; Multi-pass membrane protein.	113.74	5	1415000000	8	66	245.16	5	7170000000	10	100
Prostaglandin F2 receptor negative regulator	PTGFRN	Endoplasmic reticulum membrane; Single-pass type I membrane protein. Golgi apparatus > trans-Golgi network membrane; Single-pass type I membrane protein.	647.04	34	812800000	42	252	607.88	28	808800000	46	214
Integrin beta-1	ITGB1	Membrane; Single-pass type I membrane protein.	504.37	23	683300000	34	219	342.14	16	514400000	26	132
Integrin alpha-3	ITGA3	Membrane; Single-pass type I membrane protein.	493.01	22	410300000	29	196	525.81	23	515300000	31	184
Immunoglobulin superfamily member 8	IGSF8	Cell membrane; Single-pass membrane protein.	483.37	16	400100000	23	164	38.63	4	218000000	14	17
Disintegrin and metalloproteinase domain-containing protein 10	ADAM10	Cell membrane; Single-pass type I membrane protein. Endomembrane system; Single-pass type I membrane protein.	63.26	8	187100000	14	37	46.29	5	27690000	12	21
Transferrin receptor protein 1	TFRC	Cell membrane; Single-pass type II membrane protein. Melanosome. Secreted.	255.01	24	161800000	35	107	223.26	23	81550000	36	77
CD81 antigen	CD81	Membrane; Multi-pass membrane protein.	32.56	3	125800000	4	9	13.87	1	14000000	1	3
Choline transporter-like protein 1	SLC44A1	Cell membrane; Multi-pass membrane protein. Mitochondrion outer membrane; Multi-pass membrane protein.	138.03	12	116600000	20	57	34.2	5	12530000	9	15
Sodium/potassium-transporting ATPase subunit alpha-1	ATP1A1	Cell membrane; Multi-pass membrane protein. Melanosome.	193.84	18	112700000	35	75	323.32	25	145100000	47	114
Syntaxin-4	STX4	Cell membrane; Single-pass type IV membrane protein.	133.44	8	100200000	15	50	93.45	6	79670000	10	32
Multidrug resistance protein 1	ABCB1	Cell membrane; Multi-pass membrane protein.	152.35	18	56350000	35	58	62.06	7	14030000	22	27
Teneurin-3	TENM3	Membrane; Single-pass membrane protein. Cell projection > axon.	239.4	28	55860000	55	91	365.08	31	61920000	60	117
Disintegrin and metalloproteinase domain-containing protein 17	ADAM17	Membrane; Single-pass type I membrane protein.	79.94	12	51140000	18	34	74.77	8	45010000	17	33
Integrin alpha-6	ITGA6	Membrane; Single-pass type I membrane protein.	137.77	20	50770000	31	55	265.61	27	114700000	38	81
CD151 antigen	CD151	Membrane; Multi-pass membrane protein.	19.63	2	48790000	4	9	6.81	1	12100000	3	4
Tetraspanin-14	TSPAN14	Membrane; Multi-pass membrane protein.	22.49	2	35770000	5	9
Sodium/potassium-transporting ATPase subunit beta-1	ATP1B1	Membrane; Single-pass type II membrane protein.	7.74	2	35550000	5	6	20.31	3	71370000	7	11
Syntaxin-3	STX3	Membrane; Single-pass type IV membrane protein.	30.76	5	33180000	9	12	42.47	4	40020000	8	16
Monocarboxylate transporter 8	SLC16A2	Cell membrane; Multi-pass membrane protein.	24.05	2	32770000	3	11	21.69	2	40670000	2	7
CD82 antigen	CD82	Membrane; Multi-pass membrane protein.	25.17	4	30070000	4	7
Tetraspanin-9	TSPAN9	Membrane; Multi-pass membrane protein.	11.46	2	29590000	3	5	12.8	2	21060000	2	4
Poliovirus receptor-related protein 3	PVRL3	Cell membrane; Single-pass membrane protein.	23.38	3	25030000	4	9	6.54	1	19160000	2	4
Choline transporter-like protein 2	SLC44A2	Membrane; Multi-pass membrane protein.	26.39	3	24720000	11	20
Basal cell adhesion molecule	BCAM	Membrane; Single-pass type I membrane protein.	33.17	6	23710000	10	13	101.54	12	22460000	16	37
Syntaxin-2	STX2	Membrane; Single-pass type IV membrane protein.	49.05	8	21150000	11	16	21.37	4	11360000	7	9
Sodium/potassium-transporting ATPase subunit beta-3	ATP1B3	Cell membrane; Single-pass type II membrane protein. Melanosome.	16.69	2	18960000	3	7	26.41	3	55540000	7	13
Cell surface glycoprotein MUC18	MCAM	Membrane; Single-pass type I membrane protein.	16.7	3	15410000	8	8	12.7	1	4518000	5	5
G-protein-coupled receptor 56	GPR56	Cell membrane; Multi-pass membrane protein. Secreted.	17.05	2	14690000	4	6
Integrin alpha-2	ITGA2	Membrane; Single-pass type I membrane protein.	39.1	3	13100000	14	17	17.38	2	7762000	8	9
Roundabout homolog 1	ROBO1	Membrane; Single-pass type I membrane protein.	37.57	6	12030000	13	15	10.39	2	2084000	4	4
Latrophilin 2	LPHN2	Cell membrane; Multi-pass membrane protein.	11.84	2	9719000	8	10	87.22	12	24630000	17	29
Neural cell adhesion molecule L1	L1CAM	Cell membrane; Single-pass type I membrane protein.	9.27	2	9453000	5	7
CD97 antigen	CD97	Cell membrane; Multi-pass membrane protein. Secreted > extracellular space.	14.65	3	8926000	4	5	16.24	2	4348000	3	6
Coxsackievirus and adenovirus receptor	CXADR	Cell membrane; Single-pass type I membrane protein. Cell junction > tight junction. Cell junction > adherens junction. Basolateral cell membrane; Single-pass type I membrane protein. Cell membrane; Single-pass type I membrane protein. Cell junction	13.65	2	8906000	5	6
Large neutral amino acids transporter small subunit 1	SLC7A5	Cytoplasm > cytosol. Apical cell membrane; Multi-pass membrane protein.	9.49	2	8260000	3	6	8.24	2	11870000	2	2
Teneurin-2	TENM2	Cell membrane; Single-pass membrane protein. Endoplasmic reticulum. Golgi apparatus. Cell junction > synapse. Cell projection > dendritic spine. Cell projection > filopodium. Cell projection > growth cone. Cell junction > synapse > postsynapti	38.45	4	6956000	17	18	146.32	17	19510000	37	54
HLA class I histocompatibility antigen, Cw-7 alpha chain	HLA-C	Membrane; Single-pass type I membrane protein.	10.92	2	6916000	6	6
Probable cation-transporting ATPase 13A3	ATP13A3	Membrane; Multi-pass membrane protein.	9.44	2	6655000	7	7	11.54	2	2689000	5	5
Plasma membrane calcium-transporting ATPase 4	ATP2B4	Cell membrane; Multi-pass membrane protein.	17.03	3	5973000	6	6	3.64	1	1416000	3	3
Plasma membrane calcium-transporting ATPase 1	ATP2B1	Cell membrane; Multi-pass membrane protein.	21.27	2	5973000	10	11	24.66	5	6630000	7	7
Cadherin EGF LAG seven-pass G-type receptor 2	CELSR2	Cell membrane; Multi-pass membrane protein.	30.67	7	5944000	17	18	37.93	6	7677000	16	16
Matrix metalloproteinase-14	MMP14	Membrane; Single-pass type I membrane protein. Melanosome. Cytoplasm.	10.27	3	5529000	4	4	28.48	4	16050000	9	13
Leucyl-cystinyl aminopeptidase	LNPEP	Cell membrane; Single-pass type II membrane protein. Secreted.	13.04	3	5374000	6	6
C-type mannose receptor 2	MRC2	Membrane; Single-pass type I membrane protein.	17.21	4	5114000	5	6
Receptor tyrosine-protein kinase erbB-4	ERBB4	Cell membrane; Single-pass type I membrane protein. Nucleus. Mitochondrion.	5.25	2	4662000	4	6	8.89	1	9793000	3	5
Myoferlin	MYOF	Cell membrane; Single-pass type II membrane protein. Nucleus membrane; Single-pass type II membrane protein. Cytoplasmic vesicle membrane; Single-pass type II membrane protein.	7.25	2	4020000	4	4	33.98	6	5062000	16	16
Protein sidekick-2	SDK2	Membrane; Single-pass type I membrane protein.	21.73	2	3972000	13	13
Contactin-associated protein 1	CNTNAP1	Membrane; Single-pass type I membrane protein.	19.45	4	3002000	8	10	5.94	1	1324000	2	2
Tetraspanin-5	TSPAN5	Membrane; Multi-pass membrane protein.	7.31	2	2432000	2	2	2.94	1	3892000	1	1
Desmoglein-1	DSG1	Cell membrane; Single-pass type I membrane protein. Cell junction > desmosome.	11.04	2	2300000	3	3
Activin receptor type-1	ACVR1	Membrane; Single-pass type I membrane protein.						22.66	2	10930000	8	10
Protocadherin beta-5	PCDHB5	Cell membrane; Single-pass type I membrane protein.						6.62	2	6082000	6	6
G-protein coupled receptor family C group 5 member B	GPRC5B	Cell membrane; Multi-pass membrane protein. Cytoplasmic vesicle membrane; Multi-pass membrane protein.						11.61	2	5663000	4	6
Protein ITFG3	ITFG3	Membrane; Single-pass type II membrane protein.						13.87	2	3839000	6	7
Occludin	OCLN	Membrane; Multi-pass membrane protein. Cell junction > tight junction.						7.97	2	3311000	3	3
Copper-transporting ATPase 1	ATP7A	Golgi apparatus > trans-Golgi network membrane; Multi-pass membrane protein. Cell membrane; Multi-pass membrane protein. Cytoplasm > cytosol. Endoplasmic reticulum.						19.99	2	2439000	8	9
Plexin-B2	PLXNB2	Cell membrane; Single-pass type I membrane protein.						24.39	3	2205000	8	8
Platelet-derived growth factor receptor beta	PDGFRB	Cell membrane; Single-pass type I membrane protein. Cytoplasmic vesicle. Lysosome lumen.						13.96	3	1980000	5	5
The proteins below were detected at a relatively high level (relative to the CD9 IP) in the control IP (using an Ig control) but not in a GFP trap IP perfomed on U2OS-N1 cells or U2OS-N1 cells expressing GFP
CD44 antigen	CD44	Membrane; Single-pass type I membrane protein.	26.47	4	53260000	6	12	66.38	5	89570000	10	26
4F2 cell-surface antigen heavy chain	SLC3A2	Apical cell membrane; Single-pass type II membrane protein. Melanosome.	49.74	6	26050000	18	24	148.33	16	44100000	25	45
Dystroglycan	DAG1	Secreted > extracellular space. Cell membrane; Single-pass type I membrane protein. Cytoplasm > cytoskeleton. Nucleus > nucleoplasm. Cell membrane > sarcolemma. Cell junction > synapse > postsynaptic cell membrane.	11.43	3	7556000	4	5	31.76	6	23080000	11	20
HLA class I histocompatibility antigen, B-51 alpha chain	HLA-B	Membrane; Single-pass type I membrane protein.	33.39	2	23870000	6	12	14.8	2	14220000	5	5
Receptor-type tyrosine-protein phosphatase F	PTPRF	Membrane; Single-pass type I membrane protein.	17.29	3	5692000	7	7	80.01	10	10180000	27	30
Erythrocyte band 7 integral membrane protein	STOM	Cell membrane; Peripheral membrane protein; Cytoplasmic side. Cell membrane; Lipid-anchor; Cytoplasmic side. Melanosome.	17.42	2	22600000	5	9	21.55	3	9024000	7	9
Integrin alpha-5	ITGA5	Membrane; Single-pass type I membrane protein.	5.51	1	2244000	3	3	11.98	3	7760000	5	5
Solute carrier family 12	SLC12A2	Membrane; Multi-pass membrane protein.	11.16	2	4251000	9	10	27.65	7	7393000	13	15
Metal transporter CNNM4	CNNM4	Cell membrane; Multi-pass membrane protein.	3.67	1	1069000	1	1	18.01	2	3619000	9	9

## Sheet: T5 T15 exp 1
			Tspan5					Tspan15
Protein names	Gene names	Subcellular location (Uniprot)	Score	# Unique Peptides	Area	# Peptides	# PSMs	Score	# Unique Peptides	Area	# Peptides	# PSMs
Disintegrin and metalloproteinase domain-containing protein 10	ADAM10	Cell membrane; Single-pass type I membrane protein. Endomembrane system; Single-pass type I membrane protein.	503.62	18	3795000000	34	225	821.26	31	4232000000	38	324
Tetraspanin-5	TSPAN5	Membrane; Multi-pass membrane protein.	137.69	6	3270000000	8	49	6.63	1	7798000	1	2
Integrin beta-1	ITGB1	Membrane; Single-pass type I membrane protein.	272.08	17	423400000	27	110	107.3	9	103500000	20	41
Integrin alpha-3	ITGA3	Membrane; Single-pass type I membrane protein.	311.61	17	288000000	30	117	124.18	14	99670000	19	48
Transferrin receptor protein 1	TFRC	Cell membrane; Single-pass type II membrane protein. Melanosome. Secreted.	131.78	16	50400000	31	48	137.48	19	49010000	30	52
CD9 antigen	CD9	Membrane; Multi-pass membrane protein.	20.98	1	49590000	4	11	12.6	1	48510000	3	5
Cytoskeleton-associated protein 4	CKAP4	Endoplasmic reticulum membrane; Single-pass type II membrane protein. Cell membrane; Single-pass type II membrane protein. Cytoplasm > cytoskeleton. Cytoplasm > perinuclear region.	56.54	11	36130000	21	24	15.81	4	20220000	10	11
4F2 cell-surface antigen heavy chain	SLC3A2	Apical cell membrane; Single-pass type II membrane protein. Melanosome.	69.88	9	32840000	19	26
CD44 antigen	CD44	Membrane; Single-pass type I membrane protein.	23.11	2	28470000	6	9	19.49	3	14250000	6	7
Erythrocyte band 7 integral membrane protein	STOM	Cell membrane; Peripheral membrane protein; Cytoplasmic side. Cell membrane; Lipid-anchor; Cytoplasmic side. Melanosome.	69.36	9	28430000	12	20	16.64	3	2900000	5	6
Tetraspanin-9	TSPAN9	Membrane; Multi-pass membrane protein.	13.85	2	28090000	2	5	6.96	2	6065000	2	2
Prostaglandin F2 receptor negative regulator	PTGFRN	Endoplasmic reticulum membrane; Single-pass type I membrane protein. Golgi apparatus > trans-Golgi network membrane; Single-pass type I membrane protein.	72.48	8	26320000	24	29	18.01	1	7421000	7	9
Sodium/potassium-transporting ATPase subunit alpha-1	ATP1A1	Cell membrane; Multi-pass membrane protein. Melanosome.	114.02	15	26190000	24	38	108.61	13	27300000	30	43
CD151 antigen	CD151	Membrane; Multi-pass membrane protein.	14.18	1	26090000	3	6
Disintegrin and metalloproteinase domain-containing protein 17	ADAM17	Membrane; Single-pass type I membrane protein.	27.24	5	24140000	9	12	25.77	4	24560000	8	13
HLA class I histocompatibility antigen, B-40 alpha chain	HLA-B	Membrane; Single-pass type I membrane protein.	27.42	1	23770000	8	10	37.22	2	34520000	8	11
HLA class I histocompatibility antigen, Cw-6 alpha chain	HLA-C	Membrane; Single-pass type I membrane protein.	21.58	1	23650000	6	7	33.51	3	48940000	8	12
CD97 antigen	CD97	Cell membrane; Multi-pass membrane protein. Secreted > extracellular space.	47.97	5	22240000	10	15	127.64	9	76170000	15	37
Integrin alpha-2	ITGA2	Membrane; Single-pass type I membrane protein.	92.48	15	21530000	28	40	31.5	6	15900000	12	15
Syntaxin-4	STX4	Cell membrane; Single-pass type IV membrane protein.	71.22	6	21360000	10	22	9.2	1	9502000	3	4
CD166 antigen	ALCAM	Membrane; Single-pass type I membrane protein.	19.13	1	21330000	7	9	22.58	2	10090000	8	11
Low-density lipoprotein receptor	LDLR	Cell membrane; Single-pass type I membrane protein. Endomembrane system; Single-pass type I membrane protein. Membrane > clathrin-coated pit; Single-pass type I membrane protein. Golgi apparatus. Early endosome. Late endosome. Cell surface. Lysosome.	4.12	1	21020000	2	2	11.94	3	9151000	4	4
Cell surface glycoprotein MUC18	MCAM	Membrane; Single-pass type I membrane protein.	55.6	8	20110000	13	19
Syntaxin-3	STX3	Membrane; Single-pass type IV membrane protein.	47.5	6	19910000	7	16	24.68	3	54130000	6	11
Basal cell adhesion molecule	BCAM	Membrane; Single-pass type I membrane protein.	36.68	6	18760000	11	16	11.51	3	18250000	4	4
Latrophilin-2	LPHN2	Cell membrane; Multi-pass membrane protein.	5.74	2	18620000	7	8
Teneurin-3	TENM3	Membrane; Single-pass membrane protein. Cell projection > axon.	50.35	6	18540000	19	25	83.82	9	24030000	30	33
Integrin alpha-6	ITGA6	Membrane; Single-pass type I membrane protein.	41.08	9	17170000	19	19	44.75	6	15820000	15	16
Sigma non-opioid intracellular receptor 1	SIGMAR1	Nucleus inner membrane. Nucleus outer membrane. Endoplasmic reticulum membrane. Lipid droplet. Cell junction. Cell membrane. Cell projection > growth cone.	36.17	3	15880000	6	12	68.81	5	85980000	7	20
Immunoglobulin superfamily member 8	IGSF8	Cell membrane; Single-pass membrane protein.	42.49	5	14660000	10	14	11.78	2	6873000	3	4
Myoferlin	MYOF	Cell membrane; Single-pass type II membrane protein. Nucleus membrane; Single-pass type II membrane protein. Cytoplasmic vesicle membrane; Single-pass type II membrane protein.	2.91	1	14600000	3	3	65.75	5	14400000	26	29
Protein sidekick-2	SDK2	Membrane; Single-pass type I membrane protein.	68.31	4	13110000	28	36	135.03	5	36490000	44	62
C-type mannose receptor 2	MRC2	Membrane; Single-pass type I membrane protein.	30.96	6	12500000	10	15	64	8	33230000	21	26
Receptor-type tyrosine-protein phosphatase F	PTPRF	Membrane; Single-pass type I membrane protein.	91.27	10	12410000	28	36	24.58	3	7628000	11	11
Tetraspanin-15	TSPAN15	Membrane; Multi-pass membrane protein.	6.38	2	12170000	3	3	352.63	8	6946000000	14	162
Protocadherin beta-5	PCDHB5	Cell membrane; Single-pass type I membrane protein.	23.37	3	10630000	7	7	30.08	3	10650000	10	11
Integral membrane protein 2C	ITM2C	Lysosome membrane; Single-pass type II membrane protein. Cell membrane; Single-pass type II membrane protein.	22.87	2	10370000	7	9	18.71	1	21050000	5	7
Sn1-specific diacylglycerol lipase beta	DAGLB	Cell membrane; Multi-pass membrane protein.	9.87	1	7585000	6	6	53.26	6	47950000	16	23
Matrix metalloproteinase-14	MMP14	Membrane; Single-pass type I membrane protein. Melanosome. Cytoplasm.	9.37	1	7510000	5	5	24.87	3	65510000	9	11
Complement component 1 Q subcomponent-binding protein, mitochondrial	C1QBP	Mitochondrion matrix. Nucleus. Cell membrane; Peripheral membrane protein; Extracellular side. Secreted. Cytoplasm. Nucleus > nucleolus.	18.04	5	7195000	5	7	15.94	4	7736000	4	5
Platelet-derived growth factor receptor beta	PDGFRB	Cell membrane; Single-pass type I membrane protein. Cytoplasmic vesicle. Lysosome lumen.	25.97	1	6695000	9	11	112.85	12	87700000	26	46
Zinc transporter ZIP14	SLC39A14	Cell membrane; Multi-pass membrane protein. Cell projection > lamellipodium.	3.54	1	6388000	2	2	12.8	2	27730000	3	4
Large neutral amino acids transporter small subunit 1	SLC7A5	Cytoplasm > cytosol. Apical cell membrane; Multi-pass membrane protein.	17.8	3	6092000	5	8
Cation-independent mannose-6-phosphate receptor	IGF2R	Lysosome membrane; Single-pass type I membrane protein.	18.09	3	5527000	9	10	37.05	8	10550000	15	17
Immunoglobulin superfamily member 3	IGSF3	Membrane; Single-pass type I membrane protein.	25.57	3	5267000	12	12	108.02	15	24100000	35	43
Chondroitin sulfate proteoglycan 4	CSPG4	Apical cell membrane; Single-pass type I membrane protein; Extracellular side. Cell projection > lamellipodium membrane; Single-pass type I membrane protein; Extracellular side.	30	6	5068000	13	14	207.74	26	43960000	53	82
Protein LYRIC	MTDH	Endoplasmic reticulum membrane; Single-pass membrane protein. Nucleus membrane; Single-pass membrane protein. Cell junction > tight junction. Nucleus > nucleolus. Cytoplasm > perinuclear region.	15.71	4	5000000	6	6	28.49	3	27140000	10	13
Contactin-associated protein 1	CNTNAP1	Membrane; Single-pass type I membrane protein.	40.76	7	4956000	17	17
Integrin alpha-5	ITGA5	Membrane; Single-pass type I membrane protein.	12.09	2	4820000	3	4	14.39	1	9164000	5	5
Tetraspanin-14	TSPAN14	Membrane; Multi-pass membrane protein.	8.61	1	4415000	3	3	11.48	2	5091000	4	5
Integral membrane protein 2B	ITM2B	Golgi apparatus membrane; Single-pass type II membrane protein. Cell membrane; Single-pass type II membrane protein. Endosome membrane; Single-pass type II membrane protein. Secreted.	10.03	2	4244000	4	4	13.82	1	8738000	4	4
Cadherin EGF LAG seven-pass G-type receptor 2	CELSR2	Cell membrane; Multi-pass membrane protein.	12.64	1	4107000	7	7
Sodium/potassium-transporting ATPase subunit beta-3	ATP1B3	Cell membrane; Single-pass type II membrane protein. Melanosome.	6.06	1	3540000	2	2	6.05	1	5327000	3	3
Syndecan-4	SDC4	Membrane; Single-pass type I membrane protein. Secreted. Secreted.	6.64	2	3351000	2	2	19.26	3	15700000	4	7
Plexin-B2	PLXNB2	Cell membrane; Single-pass type I membrane protein.	16.42	2	2851000	5	6	5.78	1	2400000	4	4
Metal transporter CNNM3	CNNM3	Cell membrane; Multi-pass membrane protein.	14.77	3	2572000	5	5
Angiotensin-converting enzyme	ACE	Secreted. Cell membrane; Single-pass type I membrane protein.	6.45	2	1979000	3	3
Teneurin-2	TENM2	Cell membrane; Single-pass membrane protein. Endoplasmic reticulum. Golgi apparatus. Cell junction > synapse. Cell projection > dendritic spine. Cell projection > filopodium. Cell projection > growth cone. Cell junction > synapse > postsynapti	11.43	1	1963000	6	6	37.26	2	52100000	17	20
G-protein coupled receptor family C group 5 member B	GPRC5B	Cell membrane; Multi-pass membrane protein. Cytoplasmic vesicle membrane; Multi-pass membrane protein.	3.21	1	1771000	1	1	2.94	1	3824000	1	1
Choline transporter-like protein 1	SLC44A1	Cell membrane; Multi-pass membrane protein. Mitochondrion outer membrane; Multi-pass membrane protein.	7.84	1	1491000	3	3
Plasma membrane calcium-transporting ATPase 4	ATP2B4	Cell membrane; Multi-pass membrane protein.	9.45	3	1456000	4	4
Vacuolar protein sorting-associated protein 28 homolog	VPS28	Cell membrane. Late endosome membrane; Peripheral membrane protein.	7.09	2	1428000	2	2	23.02	5	6041000	7	8
Multidrug resistance protein 1	ABCB1	Cell membrane; Multi-pass membrane protein.	3.23	1	1033000	2	2
Adenylate cyclase type 6	ADCY6	Membrane; Multi-pass membrane protein. Cell projection > cilium.	4.16	1	946200	1	1
Anthrax toxin receptor 1	ANTXR1	Cell membrane; Single-pass type I membrane protein. Cell projection > lamellipodium membrane; Single-pass type I membrane protein. Cell projection > filopodium membrane; Single-pass type I membrane protein.						16.19	3	6620000	5	6
Adipocyte plasma membrane-associated protein	APMAP	Membrane; Single-pass type II membrane protein.						115.44	10	274400000	21	44
CD276 antigen	CD276	Membrane; Single-pass type I membrane protein.						15.51	3	22900000	5	6
CD81 antigen	CD81	Membrane; Multi-pass membrane protein.						5.61	1	5765000	1	1
Cadherin-2	CDH2	Membrane; Single-pass type I membrane protein.						13.88	1	8509000	6	6
Dystroglycan	DAG1	Secreted > extracellular space. Cell membrane; Single-pass type I membrane protein. Cytoplasm > cytoskeleton. Nucleus > nucleoplasm. Cell membrane > sarcolemma. Cell junction > synapse > postsynaptic cell membrane.						14.67	2	11270000	7	8
Discoidin, CUB and LCCL domain-containing protein 2	DCBLD2	Membrane; Single-pass type I membrane protein.						41.48	3	38920000	15	19
Ephrin-B1	EFNB1	Membrane; Single-pass type I membrane protein.						20.14	4	12690000	7	7
Endoglin	ENG	Membrane; Single-pass type I membrane protein.						10.84	2	9842000	4	4
Ephrin type-B receptor 2	EPHB2	Cell membrane; Single-pass type I membrane protein. Cell projection > axon. Cell projection > dendrite.						45.65	8	24300000	14	16
ERBB4 intracellular domain	ERBB4	Cell membrane; Single-pass type I membrane protein. Nucleus. Mitochondrion.						7.83	1	18920000	2	4
Guanine nucleotide-binding protein subunit alpha-11	GNA11	Cell membrane; Lipid-anchor.						25.72	2	17470000	8	11
Guanine nucleotide-binding protein G	GNAI2	Cytoplasm. Cytoplasm > cytoskeleton > microtubule organizing center > centrosome. Cell membrane.						23.66	3	27340000	6	8
G-protein coupled receptor 56	GPR56	Cell membrane; Multi-pass membrane protein. Secreted.						14.92	3	13040000	5	6
Interleukin-27 receptor subunit alpha	IL27RA	Membrane; Single-pass type I membrane protein.						12.48	2	68010000	5	7
Protein ITFG3	ITFG3	Membrane; Single-pass type II membrane protein.						8.43	1	2579000	2	2
Layilin	LAYN	Membrane; Single-pass type I membrane protein.						12.22	2	4055000	4	4
Latrophilin-1	LPHN1	Cell membrane; Multi-pass membrane protein. Cell projection > axon. Cell projection > growth cone. Cell junction > synapse. Cell junction > synapse > presynaptic cell membrane. Cell junction > synapse > synaptosome.						61.1	10	21460000	18	20
Leucine-rich repeat and fibronectin type III domain-containing protein 1	LRFN1	Membrane; Single-pass type I membrane protein. Cell junction > synapse. Cell junction > synapse > postsynaptic cell membrane > postsynaptic density.						12.12	2	6658000	5	5
Low-density lipoprotein receptor-related protein 10	LRP10	Membrane; Single-pass type I membrane protein. Membrane > coated pit.						10.33	2	8328000	5	5
Matrix metalloproteinase-15	MMP15	Membrane; Single-pass type I membrane protein; Extracellular side.						28.12	4	17720000	6	8
Nicastrin	NCSTN	Membrane; Single-pass type I membrane protein. Melanosome.						17.57	2	14800000	6	7
Neogenin	NEO1	Cell membrane; Single-pass type I membrane protein.						21.12	3	10620000	10	10
Ninjurin-1	NINJ1	Membrane; Multi-pass membrane protein.						18.17	2	4993000	2	4
Neurogenic locus notch homolog protein 2	NOTCH2	Cell membrane; Single-pass type I membrane protein. Nucleus.						12.65	2	7476000	4	5
Atrial natriuretic peptide receptor 2	NPR2	Membrane; Single-pass type I membrane protein.						47.78	6	12270000	16	21
Neuropilin-1	NRP1	Cell membrane; Single-pass type I membrane protein. Secreted.						14.1	2	4263000	3	4
Occludin	OCLN	Membrane; Multi-pass membrane protein. Cell junction > tight junction.						7.54	1	4352000	2	3
Protocadherin gamma-C3	PCDHGC3	Cell membrane; Single-pass type I membrane protein.						13.63	2	6306000	6	7
Plexin-D1	PLXND1	Cell membrane; Single-pass membrane protein.						18.38	3	7432000	8	8
Presenilin-1	PSEN1	Endoplasmic reticulum membrane; Multi-pass membrane protein. Golgi apparatus membrane; Multi-pass membrane protein. Cell surface.						10.02	2	2953000	2	3
Inactive tyrosine-protein kinase 7	PTK7	Membrane; Single-pass type I membrane protein. Cell junction.						19.97	2	6738000	8	8
Receptor-type tyrosine-protein phosphatase	PTPRA	Membrane; Single-pass type I membrane protein.						10.7	2	4082000	6	6
Prenylated Rab acceptor protein 1	RABAC1	Cell membrane; Multi-pass membrane protein. Cytoplasm. Golgi apparatus. Cytoplasmic vesicle > secretory vesicle > synaptic vesicle.						14.16	2	28870000	2	3
Scavenger receptor class B member 1	SCARB1	Cell membrane; Multi-pass membrane protein. Membrane > caveola; Multi-pass membrane protein.						13.15	2	67820000	5	5
Monocarboxylate transporter 1	SLC16A1	Cell membrane; Multi-pass membrane protein.						4.55	1	5095000	1	1

## Sheet: T5 T15 exp2
			Tspan5					Tspan5
Protein names	Gene names	Subcellular location (Uniprot)	Score	# Unique Peptides	Area	# Peptides	# PSMs	Score	# Unique Peptides	Area	# Peptides	# PSMs
Disintegrin and metalloproteinase domain-containing protein 10	ADAM10	Cell membrane; Single-pass type I membrane protein. Endomembrane system; Single-pass type I membrane protein.	578.16	27	2590000000	41	229	534.46	25	2120000000	39	211
Tetraspanin-5	TSPAN5	Membrane; Multi-pass membrane protein.	143.84	8	1260000000	11	50
Integrin beta-1	ITGB1	Membrane; Single-pass type I membrane protein.	214.02	15	258000000	29	82	161.42	8	30100000	22	78
Integrin alpha-3	ITGA3	Membrane; Single-pass type I membrane protein.	224.95	14	209000000	28	102	26.85	2	9150000	8	11
CD9 antigen	CD9	Membrane; Multi-pass membrane protein.	30.91	3	163000000	7	16	6.55	1	23500000	5	6
Low-density lipoprotein receptor	LDLR	Cell membrane; Single-pass type I membrane protein. Endomembrane system; Single-pass type I membrane protein. Membrane > clathrin-coated pit; Single-pass type I membrane protein. Golgi apparatus. Early endosome. Late endosome. Cell surface. Lysosome.	6.74	2	67400000	2	2
Plasma membrane calcium-transporting ATPase 4	ATP2B4	Cell membrane; Multi-pass membrane protein.	16.59	2	38700000	9	10
Matrix metalloproteinase-15	MMP15	Membrane; Single-pass type I membrane protein; Extracellular side.	35.97	5	33600000	13	16	22.09	4	31900000	9	13
Prostaglandin F2 receptor negative regulator	PTGFRN	Endoplasmic reticulum membrane; Single-pass type I membrane protein. Golgi apparatus > trans-Golgi network membrane; Single-pass type I membrane protein.	98.89	12	32100000	30	45
Chondroitin sulfate proteoglycan 4	CSPG4	Apical cell membrane; Single-pass type I membrane protein; Extracellular side. Cell projection > lamellipodium membrane; Single-pass type I membrane protein; Extracellular side.	303.35	34	30400000	73	117	508.06	39	42800000	73	223
CD151 antigen	CD151	Membrane; Multi-pass membrane protein.	20.17	1	25900000	7	10
Integrin alpha-2	ITGA2	Membrane; Single-pass type I membrane protein.	51.04	4	22700000	17	25	34.92	7	3030000	12	12
CD109 antigen	CD109	Cell membrane; Lipid-anchor > GPI-anchor.	51.87	8	20800000	17	22	14.22	3	2020000	5	5
Tetraspanin-9	TSPAN9	Membrane; Multi-pass membrane protein.	15.97	3	20400000	3	6	3.46	1	1710000	1	1
Syntaxin-3	STX3	Membrane; Single-pass type IV membrane protein.	37.41	2	18900000	11	18	30.04	3	10800000	9	11
Basal cell adhesion molecule	BCAM	Membrane; Single-pass type I membrane protein.	58.27	11	16500000	16	22	9.08	2	1620000	3	3
Transferrin receptor protein 1	TFRC	Cell membrane; Single-pass type II membrane protein. Melanosome. Secreted.	92.02	13	16300000	31	39	123.43	15	16300000	26	43
Cytoskeleton-associated protein 4	CKAP4	Endoplasmic reticulum membrane; Single-pass type II membrane protein. Cell membrane; Single-pass type II membrane protein. Cytoplasm > cytoskeleton. Cytoplasm > perinuclear region.	83.87	15	15000000	26	30	41.72	6	4900000	15	17
Adipocyte plasma membrane-associated protein	APMAP	Membrane; Single-pass type II membrane protein.	30.79	5	14000000	13	15	162.32	9	162000000	20	53
CD97 antigen	CD97	Cell membrane; Multi-pass membrane protein. Secreted > extracellular space.	44.93	7	11900000	10	15	62.11	9	17400000	16	25
C-type mannose receptor 2	MRC2	Membrane; Single-pass type I membrane protein.	82.16	15	11200000	23	32	91.58	12	11000000	28	40
Sigma non-opioid intracellular receptor 1	SIGMAR1	Nucleus inner membrane. Nucleus outer membrane. Endoplasmic reticulum membrane. Lipid droplet. Cell junction. Cell membrane. Cell projection > growth cone.	6.39	1	11200000	3	7	18.35	2	8880000	6	6
Erythrocyte band 7 integral membrane protein	STOM	Cell membrane; Peripheral membrane protein; Cytoplasmic side. Cell membrane; Lipid-anchor; Cytoplasmic side. Melanosome.	54.21	8	9180000	11	16	23.97	4	3260000	5	7
Membrane cofactor protein	CD46	Cytoplasmic vesicle > secretory vesicle > acrosome inner membrane; Single-pass type I membrane protein.	8.39	1	9120000	4	4
Prolow-density lipoprotein receptor-related protein 1	LRP1	Cell membrane; Single-pass type I membrane protein. Membrane > coated pit. Cell membrane; Peripheral membrane protein; Extracellular side. Membrane > coated pit. Cytoplasm. Nucleus.	114.98	14	8970000	46	50	209.76	35	13500000	74	94
Teneurin-3	TENM3	Membrane; Single-pass membrane protein. Cell projection > axon.	118.36	16	8830000	42	45	66.05	10	7830000	25	25
Integrin alpha-6	ITGA6	Membrane; Single-pass type I membrane protein.	61.98	12	8350000	23	24
Disintegrin and metalloproteinase domain-containing protein 17	ADAM17	Membrane; Single-pass type I membrane protein.	37.8	5	8090000	14	16	11.33	1	3410000	7	7
Platelet-derived growth factor receptor beta	PDGFRB	Cell membrane; Single-pass type I membrane protein. Cytoplasmic vesicle. Lysosome lumen.	18.84	1	7790000	9	11	45.92	6	8580000	13	18
HLA class I histocompatibility antigen, B-82 alpha chain	HLA-B	Membrane; Single-pass type I membrane protein.	27.33	2	7640000	9	9	14.34	1	4080000	6	9
Integral membrane protein 2C	ITM2C	Lysosome membrane; Single-pass type II membrane protein. Cell membrane; Single-pass type II membrane protein.	28.12	4	7590000	8	11	14.3	1	2810000	3	5
Nicastrin	NCSTN	Membrane; Single-pass type I membrane protein. Melanosome.	9.94	3	6710000	7	8	10.81	1	4400000	7	8
Cell surface glycoprotein MUC18	MCAM	Membrane; Single-pass type I membrane protein.	15.13	3	6600000	7	7
Immunoglobulin superfamily member 8	IGSF8	Cell membrane; Single-pass membrane protein.	24.41	4	6570000	10	10
Contactin-associated protein 1	CNTNAP1	Membrane; Single-pass type I membrane protein.	48.16	9	5980000	16	17	7.65	1	1070000	4	5
Zinc transporter ZIP14	SLC39A14	Cell membrane; Multi-pass membrane protein. Cell projection > lamellipodium.	7.47	1	5960000	3	3	16.41	2	6350000	4	5
Cation-independent mannose-6-phosphate receptor	IGF2R	Lysosome membrane; Single-pass type I membrane protein.	78.3	14	5750000	35	35	66.01	8	7070000	35	35
Syntaxin-4	STX4	Cell membrane; Single-pass type IV membrane protein.	15.19	2	5700000	6	8
Angiotensin-converting enzyme	ACE	Secreted. Cell membrane; Single-pass type I membrane protein.	26.82	5	5610000	10	11
CD44 antigen	CD44	Membrane; Single-pass type I membrane protein.	15.24	2	5330000	7	10
Protein sidekick-2	SDK2	Membrane; Single-pass type I membrane protein.	96.68	15	5080000	39	44	164.7	18	13200000	48	65
Receptor-type tyrosine-protein phosphatase F	PTPRF	Membrane; Single-pass type I membrane protein.	55.17	9	4830000	21	23	11.88	2	889000	4	4
Sn1-specific diacylglycerol lipase beta	DAGLB	Cell membrane; Multi-pass membrane protein.	20.29	2	4560000	11	11	34.2	2	14700000	12	15
Cadherin EGF LAG seven-pass G-type receptor 2	CELSR2	Cell membrane; Multi-pass membrane protein.	13.27	1	4550000	9	11	9.7	1	7570000	6	7
CD81 antigen	CD81	Membrane; Multi-pass membrane protein.	5.43	1	3780000	2	2	3.46	1	5810000	1	1
Tetraspanin-14	TSPAN14	Membrane; Multi-pass membrane protein.	9.66	1	3770000	4	4	5.55	1	1180000	2	2
Junctional adhesion molecule C	JAM3	Cell membrane; Single-pass type I membrane protein. Cell junction > desmosome. Secreted > extracellular space.	9.29	2	3740000	3	3
Coxsackievirus and adenovirus receptor	CXADR	Cell membrane; Single-pass type I membrane protein. Cell junction > tight junction. Cell junction > adherens junction. Basolateral cell membrane; Single-pass type I membrane protein. Cell membrane; Single-pass type I membrane protein. Cell junction â	22.25	3	3740000	8	8
Integrin alpha-5	ITGA5	Membrane; Single-pass type I membrane protein.	16.12	3	3680000	6	6	12.52	2	1260000	4	4
CD82 antigen	CD82	Membrane; Multi-pass membrane protein.	3.06	1	3510000	1	1
Scavenger receptor class B member 1	SCARB1	Cell membrane; Multi-pass membrane protein. Membrane > caveola; Multi-pass membrane protein.	9.18	1	3500000	4	4
CD166 antigen	ALCAM	Membrane; Single-pass type I membrane protein.	21.9	1	3020000	7	9	3.79	1	812000	2	2
CD276 antigen	CD276	Membrane; Single-pass type I membrane protein.	3.6	1	2570000	2	2	15.32	3	5110000	5	5
Cadherin-2	CDH2	Membrane; Single-pass type I membrane protein.	5.98	1	2310000	4	4	15.14	3	3380000	7	7
Immunoglobulin superfamily member 3	IGSF3	Membrane; Single-pass type I membrane protein.	17.39	1	2120000	9	10	109.98	18	13300000	36	44
Neurogenic locus notch homolog protein 2	NOTCH2	Cell membrane; Single-pass type I membrane protein. Nucleus.	19.43	5	1930000	7	7	21.15	4	2010000	8	8
Latrophilin-2	LPHN2	Cell membrane; Multi-pass membrane protein.	28.74	7	1860000	9	9
Prenylated Rab acceptor protein 1	RABAC1	Cell membrane; Multi-pass membrane protein. Cytoplasm. Golgi apparatus. Cytoplasmic vesicle > secretory vesicle > synaptic vesicle.	5.52	1	1780000	2	2	15.08	3	6610000	4	5
Interferon-induced transmembrane protein 3	IFITM3	Cell membrane; Single-pass type II membrane protein. Late endosome membrane; Single-pass type II membrane protein. Lysosome membrane; Single-pass type II membrane protein.	10.96	1	1600000	2	3	38.31	2	10800000	4	14
Teneurin-2	TENM2	Cell membrane; Single-pass membrane protein. Endoplasmic reticulum. Golgi apparatus. Cell junction > synapse. Cell projection > dendritic spine. Cell projection > filopodium. Cell projection > growth cone. Cell junction > synapse > postsynapti	16.55	1	1440000	8	8	28.3	2	2840000	14	15
Latrophilin-1	LPHN1	Cell membrane; Multi-pass membrane protein. Cell projection > axon. Cell projection > growth cone. Cell junction > synapse. Cell junction > synapse > presynaptic cell membrane. Cell junction > synapse > synaptosome.	2.67	1	1420000	2	2
Attractin	ATRN	Cell membrane; Single-pass type I membrane protein. Secreted.	7.13	2	1400000	2	2
Plexin-B2	PLXNB2	Cell membrane; Single-pass type I membrane protein.	4.17	1	1380000	3	3	30.67	5	2860000	11	11
Syntaxin-2	STX2	Membrane; Single-pass type IV membrane protein.	6.27	1	1360000	2	2
CD63 antigen	CD63	Cell membrane; Multi-pass membrane protein. Lysosome membrane; Multi-pass membrane protein. Late endosome membrane; Multi-pass membrane protein.	2.97	1	1170000	1	1	5.06	1	3310000	2	4
Tetraspanin-3	TSPAN3	Membrane; Multi-pass membrane protein.	3.63	1	902000	1	1	9.19	2	4570000	3	3
Disintegrin and metalloproteinase domain-containing protein 9	ADAM9	Cell membrane; Single-pass type I membrane protein. Secreted.	10.41	2	824000	3	3	7.59	2	2320000	5	5
Choline transporter-like protein 2	SLC44A2	Membrane; Multi-pass membrane protein.	5.65	1	743000	2	2
Syndecan	SDC4	Membrane; Single-pass type I membrane protein. Secreted. Secreted.	3.09	1	641000	1	1	6.66	2	1170000	2	2
Claudin-1	CLDN1	Cell junction > tight junction. Cell membrane; Multi-pass membrane protein.	3.44	1	250000	1	1
Aldehyde dehydrogenase family 3 member B1	ALDH3B1	Cell membrane; Lipid-anchor.						20.96	3	7850000	8	8
Discoidin, CUB and LCCL domain-containing protein 2	DCBLD2	Membrane; Single-pass type I membrane protein.						18.75	2	6440000	8	9
Ephrin type-B receptor 2	EPHB2	Cell membrane; Single-pass type I membrane protein. Cell projection > axon. Cell projection > dendrite.						25.72	3	3390000	9	16
Glypican-1	GPC1	Cell membrane; Lipid-anchor > GPI-anchor; Extracellular side. Endosome. Secreted > extracellular space.						11.36	2	1020000	3	4
Low-density lipoprotein receptor-related protein 10	LRP10	Membrane; Single-pass type I membrane protein. Membrane > coated pit.						9.32	2	1500000	2	2
Matrix metalloproteinase-14	MMP14	Membrane; Single-pass type I membrane protein. Melanosome. Cytoplasm.						16.77	3	11900000	9	9
Myoferlin	MYOF	Cell membrane; Single-pass type II membrane protein. Nucleus membrane; Single-pass type II membrane protein. Cytoplasmic vesicle membrane; Single-pass type II membrane protein.						19.87	5	2750000	9	11
Neogenin	NEO1	Cell membrane; Single-pass type I membrane protein.						24.45	2	3920000	13	14
Neurogenic locus notch homolog protein 3	NOTCH3	Cell membrane; Single-pass type I membrane protein. Nucleus.						14.14	2	770000	5	5
Atrial natriuretic peptide receptor 2	NPR2	Membrane; Single-pass type I membrane protein.						42.7	7	4270000	13	15
Occludin	OCLN	Membrane; Multi-pass membrane protein. Cell junction > tight junction.						6.09	1	962000	1	1
Plexin-D1	PLXND1	Cell membrane; Single-pass membrane protein.						26.23	5	3190000	13	13
Syndecan-2	SDC2	Membrane; Single-pass type I membrane protein.						5.24	1	1350000	2	2
Tetraspanin-15	TSPAN15	Membrane; Multi-pass membrane protein.						297.2	8	3020000000	14	140
